# Supplementary material for: Incorporating Domain Knowledge and Structure-Based Descriptors for Machine Learning: A Case Study of Pd-Catalyzed Sonogashira Reactions
Source: Molecules. 2023 Jun 13;28(12):4730. doi: 10.3390/molecules28124730 (PMC10302643; doi:10.3390/molecules28124730)
Supplement: Supplementary file 1 [file molecules-28-04730-s001.zip]

Archive with 1 entries (1 files):
- molecules-2431300-supplementary.pdf
